# Supplementary material for: Motion matters: the role of milling ball trajectories in mechanochemical reactions
Source: RSC Mechanochem. 2025 Dec 2;3(2):235–42. doi: 10.1039/d5mr00112a (PMC12684371; doi:10.1039/d5mr00112a)
Supplement: MR-003-D5MR00112A-s002 [file MR-003-D5MR00112A-s002.zip]

Archive with 10 entries (10 files):
- 10mm_hollow_35Hz_14ml_vessel.mp4
- 10mm_20Hz_14ml_vessel_without substrate.mp4
- 10mm_25Hz_14ml_vessel_without substrate.mp4
- 10mm_30Hz_14ml_vessel_without substrate.mp4
- 10mm_35Hz_14_ml_vessel_with substrate_20-30s_dry.mp4
- 10mm_35Hz_14ml_vessel_with substrate_LAG_20-30s.mp4
- 10mm_35Hz_14ml_vessel_with substrate_LAG_start.mp4
- 10mm_35Hz_14ml_vessel_with substrate_start_dry.mp4
- 10mm_35Hz_14ml_vessel_without substrate.mp4
- 10mm_35Hz_Retsch_vessel_without substrate.mp4
