# Supplementary material for: Motion matters: the role of milling ball trajectories in mechanochemical reactions
Source: RSC Mechanochem. 2025 Dec 2;3(2):235–42. doi: 10.1039/d5mr00112a (PMC12684371; doi:10.1039/d5mr00112a)
Supplement: MR-003-D5MR00112A-s003 [file MR-003-D5MR00112A-s003.zip]

Archive with 12 entries (12 files):
- Top view_10mm_35Hz_14ml vessel.mp4
- 15mm_35Hz_14ml_vessel.mp4
- 15mm_35Hz_40ml_vessel_.mp4
- 15mm_hollow_35Hz_14ml_vessel.mp4
- 15mm_hollow_35Hz_40ml_vessel.mp4
- 20mm_35Hz_40ml_vessel.mp4
- 20mm_hollow_35Hz_40ml_vessel.mp4
- Flat cylinder_large_35Hz_14ml_vessel.mp4
- Flat cylinder_small_35Hz_14ml_vessel.mp4
- Modified vessel_flat inner ends_10mm_35Hz.mp4
- Rounded cylinder_large_35Hz_14ml_vessel.mp4
- Rounded cylinder_small_35Hz_14ml_vessel.mp4
